# Supplementary material for: Understanding Cancer Survivors’ Needs and Experiences Returning to Work Post-Treatment: A Longitudinal Qualitative Study
Source: Curr Oncol. 2022 Apr 23;29(5):3013–25. doi: 10.3390/curroncol29050245 (PMC9139703; doi:10.3390/curroncol29050245)
Supplement: Supplementary file 1 [file curroncol-29-00245-s001.zip]

Archive with 1 entries (1 files):
- curroncol-1651123-supplementary.pdf
